# Supplementary material for: Immunomodulatory Effects of the Tobacco Defensin NaD1
Source: Antibiotics (Basel). 2024 Nov 19;13(11):1101. doi: 10.3390/antibiotics13111101 (PMC11591356; doi:10.3390/antibiotics13111101)
Supplement: Supplementary file 1 [file antibiotics-13-01101-s001.zip]

Archive with 2 entries (2 files):
- antibiotics-3277192-supplementary.pdf
- Table S1.xlsx
