# Supplementary material for: Immunomodulatory Effects of the Tobacco Defensin NaD1
Source: Antibiotics (Basel). 2024 Nov 19;13(11):1101. doi: 10.3390/antibiotics13111101 (PMC11591356; doi:10.3390/antibiotics13111101)
Supplement: Supplementary file 1 [file antibiotics-13-01101-s001.zip › Table S1.xlsx]

## Sheet: Summary
Analyte Sample	sCD40L	EGF	Eotaxin	FGF-2	FLT-3L	Fractalkine	G-CSF	GM-CSF	GROa	IFNa2	IFNg	IL-1a	IL-1b	IL-1RA	IL-2	IL-3	IL-4	IL-5	IL-6	IL-7	IL-8	IL-9	IL-10	IL-12 (p40)	IL-12 (p70)	IL-13	IL-15	IL-17A	IL-17E/IL-25	IL-17F	IL-18	IL-22	IL-27	IP-10	MCP-1	MCP-3	M-GSF	MDC	MIG	MIP-1a	MIP-1b	PDGF-AA	PDGF-AB/BB	RANTES	TGF-a	TNFa	TNFb	VEGFa
	pg/ml	pg/ml	pg/ml	pg/ml	pg/ml	pg/ml	pg/ml	pg/ml	pg/ml	pg/ml	pg/ml	pg/ml	pg/ml	pg/ml	pg/ml	pg/ml	pg/ml	pg/ml	pg/ml	pg/ml	pg/ml	pg/ml	pg/ml	pg/ml	pg/ml	pg/ml	pg/ml	pg/ml	pg/ml	pg/ml	pg/ml	pg/ml	pg/ml	pg/ml	pg/ml	pg/ml	pg/ml	pg/ml	pg/ml	pg/ml	pg/ml	pg/ml	pg/ml	pg/ml	pg/ml	pg/ml	pg/ml	pg/ml
Mono_Control	151.36	12.18	<3.80↓	45.68	<0.61↓	41.58	10.38	<1.30↓	342.86	13.22	0.81	5.33	12.11	204.3	0.36	<0.77↓	1.25	0.87	27.82	<0.32↓	9181	5.17	6.18	2.8	<1.79↓	10.99	4.96	<1.00↓	<25.82↓	<16.98↓	1.81	<9.00↓	121.25	290.24	82.06	120.38	<23.97↓	879.89	1021	29.35	29.57	35.56	984.71	184.29	0.73	77.73	1.89	54.1
Mono+NaD1	151.36	14.11	<3.80↓	71.22	0.69	32.26	6.59	<1.30↓	261.06	18.46	1.13	7.2	12.11	204.3	0.51	<0.77↓	1.44	<0.33↓	26.88	<0.32↓	6023	3.78	6.66	2.8	<1.79↓	5.29	4.19	<1.00↓	<25.82↓	<16.98↓	2.95	<9.00↓	94.48	390.23	75.95	119.63	<23.97↓	759.82	1301	27.88	34.19	43.29	1457	402.83	0.73	79.94	1.49	52.47
moDCs_Control	116.89	5.38	<3.80↓	78.9	<0.61↓	26.94	6.59	3.8	5.3	13.22	0.81	12.13	12.11	199.63	0.51	<0.77↓	4.21	<0.33↓	1.92	<0.32↓	1856	2.31	1.76	6.14	<1.79↓	10.99	<1.84↓	<1.00↓	<25.82↓	<16.98↓	1.17	<9.00↓	80.06	2.51	514.13	62.22	101.68	1484	76.28	62.72	204.09	14.68	<5.75↓	<0.73↓	6.04	45.9	<0.78↓	<1.44↓
moDCs+NaD1	92.12	3.12	<3.80↓	71.22	<0.61↓	20.9	6.59	2.87	2.88	7.1	<0.61↓	15.76	5.8	133.58	<0.35↓	<0.77↓	4.38	<0.33↓	0.85	<0.32↓	1037	0.83	<1.29↓	<2.07↓	<1.79↓	<2.24↓	<1.84↓	<1.00↓	<25.82↓	<16.98↓	0.78	<9.00↓	68.79	2.51	288.04	44.12	45.07	1278	16.72	35.36	120.19	12.15	<5.75↓	<0.73↓	4.68	30.64	<0.78↓	<1.44↓
	Table S1. Absolute levels of 48 cytokines, chemokines and growth factors assessed by multiplex xMAP technology. Values highlighted in BLACK indicate data that falls below the low detectable limit, while in BLUE indicate the data in the detectable range.
